# Supplementary material for: Earlier Detection of Alzheimer’s Disease Based on a Novel Biomarker cis P-tau by a Label-Free Electrochemical Immunosensor
Source: Biosensors (Basel). 2022 Oct 17;12(10):879. doi: 10.3390/bios12100879 (PMC9599477; doi:10.3390/bios12100879)
Supplement: Supplementary file 1 [file biosensors-12-00879-s001.zip]

Archive with 1 entries (1 files):
- biosensors-1941374-supplementary.pdf
